# Supplementary material for: Effects of dog ownership on the gut microbiota of elderly owners
Source: PLoS One. 2022 Dec 7;17(12):e0278105. doi: 10.1371/journal.pone.0278105 (PMC9728917; doi:10.1371/journal.pone.0278105)
Supplement: S1 Table — (XLSX) [file pone.0278105.s001.xlsx]

## Sheet: Sheet1
	female with dog ownership VS male with dog ownership							female without dog ownership VS male without dog ownership
Phylum	p-values	p-values (corrected)	Effect size	F_D: mean rel. freq. (%)	M_D: mean rel. freq. (%)		Phylum	p-values	p-values (corrected)	Effect size	F_ND: mean rel. freq. (%)	M_ND: mean rel. freq. (%)
Cyanobacteria	0.0127403	0.0445909	0.113492	0.0872434	0.645473		Cyanobacteria	0.0329262	0.230484	0.0845426	0.222141	0.661051
Firmicutes	0.00337777	0.0236444	0.153623	45.7522	58.7687
Bacteroidetes	0.0150244	0.0350569	0.108466	41.491	31.4572
family							family
Oxalobacteraceae	0.00116579	0.0233158	0.1851	0.00469865	0.0662405		Oxalobacteraceae	0.00431864	0.172745	0.146255	0.00810905	0.05319
Peptostreptococcaceae	0.0236222	0.134984	0.0946618	0.215391	0.076081		Peptostreptococcaceae	0.0388982	0.311186	0.0794758	0.257009	0.0421392
Bacteroidaceae	0.000140835	0.00563339	0.245198	30.8069	18.2936		Peptococcaceae	0.0114737	0.229474	0.11668	0.19148	0.0158527
Barnesiellaceae	0.0029976	0.039968	0.157191	1.95656	0.676127		Odoribacteraceae	0.0328495	0.437994	0.0846136	0.301425	0.544455
Lachnospiraceae	0.00391202	0.0391202	0.149224	16.8345	26.0604		Ruminococcaceae	0.0388803	0.388803	0.0794898	24.8615	19.4933
Bifidobacteriaceae	0.00567977	0.0454381	0.138003	2.49718	0.514474
Rikenellaceae	0.0214115	0.142743	0.0976592	2.433	4.9939
Pathway							Pathway
PWY-6478	3.50171e-05	0.0114156	0.2828	0.0278168	0.049092		PWY-5971	0.000288659	0.094103	0.225185	0.170604	0.354081
PWY-5484	6.75644e-05	0.011013	0.265244	0.716316	0.584992		FASYN-INITIAL-PWY	0.00231773	0.37779	0.16485	0.148436	0.271256
TCA	0.00014802	0.0160849	0.243824	0.62641	0.51881		PWY-7664	0.00253907	0.275912	0.162139	0.194507	0.343853
PENTOSE-P-PWY	0.000160117	0.0130496	0.241651	0.441735	0.316275		PWYG-321	0.00256203	0.208806	0.161871	0.199999	0.349035
PWY-6969	0.000265675	0.017322	0.22752	0.699937	0.596362		PWY-6282	0.0027053	0.176386	0.160251	0.173726	0.315462
P108-PWY	0.000384262	0.0208782	0.217092	0.508456	0.365246		PWY0-862	0.00280911	0.152628	0.159129	0.171861	0.310401
GLYCOLYSIS	0.000442788	0.0206213	0.213058	0.79214	0.706411		PWY-5989	0.00306184	0.142594	0.156558	0.175122	0.318592
PWY0-1296	0.00047631	0.0194096	0.210975	0.394647	0.494525		PWY-7184	0.00371356	0.151328	0.150785	0.367547	0.32513
PWY-5971	0.000503138	0.0182248	0.209408	0.14271	0.315065		PWY0-166	0.00596989	0.216243	0.136498	0.430395	0.393523
PWY-6901	0.000740432	0.0241381	0.198296	0.468381	0.371892		PWY-7315	0.00612	0.199512	0.135748	0.0564056	0.0831357
PWY-5913	0.00104186	0.0308771	0.188381	0.56797	0.453529		PWY-7187	0.00632568	0.18747	0.134749	0.440242	0.403507
PWY0-1297	0.00115419	0.0313555	0.185393	0.378486	0.463197		REDCITCYC	0.0102944	0.279665	0.11998	0.161779	0.0880324
PYRIDOXSYN-PWY	0.00189143	0.0474312	0.170872	0.263481	0.177325		PWY-7197	0.010757	0.269753	0.118643	0.383865	0.329975
PWY0-845	0.00276435	0.0643698	0.159608	0.30913	0.223798		PWY-6125	0.0109986	0.25611	0.117967	0.518186	0.465017
GLUCUROCAT-PWY	0.00298229	0.0648151	0.157344	0.181146	0.243441		PWY-4984	0.011502	0.249978	0.116605	0.150624	0.096661
COLANSYN-PWY	0.00452926	0.0922837	0.144823	0.365016	0.312355		PWY-7200	0.0115291	0.234906	0.116533	0.392798	0.358257
PWY-7323	0.00481928	0.0924168	0.142956	0.443899	0.359169		PWY-7228	0.0118223	0.226711	0.115769	0.487205	0.432456
PWY-6071	0.00488085	0.0883976	0.142573	0.000285043	0.0119239		PWY0-162	0.0120202	0.217699	0.115264	0.621624	0.565718
P42-PWY	0.00512666	0.0879627	0.141093	0.79473	0.657205		PWY-6519	0.0122252	0.209759	0.114748	0.221665	0.310849
PWY-7456	0.00571175	0.0931016	0.137833	0.347404	0.283385		PWY-841	0.0144879	0.236153	0.109574	0.603763	0.554328
PWY0-321	0.00606898	0.0942137	0.136001	0.000889337	0.012638		DENOVOPURINE2-PWY	0.0150612	0.233807	0.108391	0.609263	0.562496
PWY-7664	0.0080525	0.119323	0.12744	0.155699	0.274104		PWY-7196	0.0154049	0.228273	0.107703	0.568342	0.504564
PWY0-862	0.00816361	0.11571	0.127024	0.136838	0.245202		GLCMANNANAUT-PWY	0.0155695	0.22068	0.107379	0.228754	0.184672
PWY0-1298	0.00824552	0.112002	0.126721	0.395614	0.467386		PENTOSE-P-PWY	0.0187893	0.255221	0.101645	0.406322	0.333728
PWY-6282	0.00843121	0.109943	0.126045	0.138462	0.248925		PWY-5676	0.0226593	0.295478	0.0959312	0.145315	0.0988069
FASYN-INITIAL-PWY	0.00852798	0.106928	0.125699	0.118501	0.214647		PWY-5189	0.0314069	0.393794	0.0859806	0.323939	0.270633
PWYG-321	0.00895204	0.108088	0.124226	0.160764	0.278206		PWY-7090	0.033775	0.407802	0.0837683	0.00324659	0.00167058
POLYISOPRENSYN-PWY	0.0089946	0.104723	0.124082	0.546314	0.477801		BIOTIN-BIOSYNTHESIS-PWY	0.0343914	0.400414	0.0832181	0.233195	0.297847
PWY-5989	0.00955891	0.107455	0.122233	0.139814	0.249775		PWY-7007	0.036616	0.411614	0.0813125	0.000561266	0.00519811
RHAMCAT-PWY	0.0100664	0.109389	0.120661	0.320695	0.245707		PWY-6478	0.0410784	0.446385	0.0778208	0.0321284	0.0593671
GOLPDLCAT-PWY	0.0122511	0.128834	0.114684	0.00285689	0.0139346		PWY-6588	0.0418541	0.440143	0.0772533	0.244864	0.177708
GALACT-GLUCUROCAT-PWY	0.0133767	0.136275	0.112006	0.207709	0.257801		PWY-7237	0.0498521	0.507868	0.0719595	0.0608235	0.0882449
PWY-7237	0.0135462	0.13382	0.111623	0.0472274	0.0800221
PWY-6467	0.014357	0.137658	0.109851	0.338984	0.264047
FOLSYN-PWY	0.0147827	0.13769	0.10896	0.641144	0.594797
FASYN-ELONG-PWY	0.0148985	0.134914	0.108722	0.663095	0.571518
THISYN-PWY	0.0159294	0.140351	0.106682	0.553793	0.492198
METHGLYUT-PWY	0.0169977	0.145822	0.104702	0.0119736	0.00306251
P562-PWY	0.0180341	0.150747	0.102896	0.0123361	0.0230939
PWY-5154	0.0183014	0.149157	0.102448	0.404594	0.339156
NAGLIPASYN-PWY	0.0186389	0.148202	0.10189	0.37965	0.293348
POLYAMINSYN3-PWY	0.0190372	0.147765	0.101245	0.0516615	0.0783169
PWY-5505	0.0200066	0.151678	0.0997297	0.503774	0.61949
PWY-5695	0.0206769	0.153197	0.0987243	0.685218	0.613534
PWY-7007	0.0242588	0.175742	0.0938507	4.50695e-05	0.00468272
PWY-7003	0.0244821	0.173504	0.0935713	0.0128945	0.0339009
PWY-1269	0.024662	0.17106	0.093348	0.381303	0.300184
PWY-6612	0.0252905	0.171765	0.0925807	0.574082	0.526644
PWY-841	0.0261809	0.174183	0.0915257	0.602242	0.547871
PWY-6749	0.0262981	0.171464	0.0913895	0.0567912	0.0318358
PWY-5747	0.026661	0.170422	0.0909716	0.017216	0.00732499
PWY-7446	0.0269524	0.168971	0.0906404	0.00767928	0.00202288
PWY0-1319	0.0286195	0.176037	0.0888113	0.822066	0.876902
PWY-5667	0.0286195	0.172777	0.0888113	0.822066	0.876902
PWY-6700	0.0295257	0.175007	0.0878616	0.535427	0.482782
FUCCAT-PWY	0.0308831	0.179784	0.0864926	0.0720535	0.0954781
DAPLYSINESYN-PWY	0.0313653	0.179387	0.0860209	0.569654	0.634295
PWY-7228	0.0318044	0.178763	0.0855977	0.482871	0.424905
DENOVOPURINE2-PWY	0.0335777	0.185531	0.0839465	0.606033	0.55655
PWY-7197	0.0339164	0.184279	0.0836412	0.383355	0.327129
P122-PWY	0.0346437	0.185145	0.0829958	0.145419	0.107488
PWY-7315	0.0353843	0.186053	0.0823527	0.063241	0.0880793
PWY-6125	0.0356523	0.184486	0.0821232	0.512626	0.457917
PWY-7196	0.0406624	0.207124	0.0781296	0.55758	0.494092
PWY-6165	0.0459011	0.230212	0.0744568	0.00112459	0.00315952
